# Supplementary material for: The evolutionary origin of host association in the Rickettsiales
Source: Nat Microbiol. 2022 Jul 7;7(8):1189–99. doi: 10.1038/s41564-022-01169-x (PMC9352585; doi:10.1038/s41564-022-01169-x)
Supplement: Supplementary file 4 — Supplementary phylogenetic trees. Tar archive with all phylogenetic trees (rp15, alphamito24 and the 116-gene dataset) showing the position of the novel MAGs in Newick format. [file 41564_2022_1169_MOESM4_ESM.gz]

Archive with 14 entries (14 files):
- DataS1_supplementary_treefiles/README.txt
- DataS1_supplementary_treefiles/rick116_allTaxa_untreated.aln.pmsftree.treefile.fullnames
- DataS1_supplementary_treefiles/rick116_step47.chain1.con.tre.fullnames
- DataS1_supplementary_treefiles/rick116_step47.chain2.con.tre.fullnames
- DataS1_supplementary_treefiles/rick116_step47.chain3.con.tre.fullnames
- DataS1_supplementary_treefiles/rick116_step47.chain4.con.tre.fullnames
- DataS1_supplementary_treefiles/rick116_step47.pmsfboot.treefile.fullnames
- DataS1_supplementary_treefiles/rick116_untreated.chain1.con.tre.fullnames
- DataS1_supplementary_treefiles/rick116_untreated.chain2.con.tre.fullnames
- DataS1_supplementary_treefiles/rick116_untreated.chain3.con.tre.fullnames
- DataS1_supplementary_treefiles/rick116_untreated.chain4.con.tre.fullnames
- DataS1_supplementary_treefiles/rick116_untreated.pmsfboot.aln.treefile.fullnames
- DataS1_supplementary_treefiles/RP15_alphamitoBackbone_f200.aln.iqtree.treefile
- DataS1_supplementary_treefiles/RP15_bacteriaBackbone_untr.aln.raxml.treefile
