# Supplementary material for: The evolutionary origin of host association in the Rickettsiales
Source: Nat Microbiol. 2022 Jul 7;7(8):1189–99. doi: 10.1038/s41564-022-01169-x (PMC9352585; doi:10.1038/s41564-022-01169-x)
Supplement: Supplementary file 6 — Results of the ancestral reconstruction using gene tree-species tree reconciliation. Inferences by ALEml_undated for gene family presence/absence in ancestral and extant lineages, with a general threshold of 0.3 applied. [file 41564_2022_1169_MOESM6_ESM.csv]

cluster	node	duplications	transfers	losses	originations	copies
silix_019066	UBA6189	0	0	0	0	1
01TC6	Alpha10	0	0	0	0	1
silix_019042	UBA6189	0	0	0	0	1
02AYR	RhoRub	0	0	0	0	1
silix_001048	AciCry	0	0	0	0	0
silix_001048	Alpha10	0	0	0	0	0
silix_001048	Alpha11	0	0	0	0	0
silix_001048	Alpha12	0	0	0	0	0
silix_001048	Alpha32	0	0	0	0	0
silix_001048	Alpha35	0	0	0	0	0
silix_001048	Alpha96	0	0	0	0	0
silix_001048	AnaCen	0	0	0	0	0
silix_001048	AnaMar	0	0	0	0	0
silix_001048	AnaPha	0	0	0	0	0
silix_001048	ArcLac	0	0	0	0	0
silix_001048	AzoBra	0	0	0	0	0
silix_001048	BfRick	0	0	0	0	0
silix_001048	CauCre	0	0	0	0	0
silix_001048	DeiVas	0	0	0	0	0
silix_001048	EhrCan	0	0	0	0	0
silix_001048	EhrCha	0	0	0	0	0
silix_001048	EhrRum	0	0	0	0	0
silix_001048	JidAca	0	0	0	0	0
silix_001048	MidMit	0	0	0	0	0
silix_001048	NeoHel	0	0	0	0	0
silix_001048	NeoLot	0	0	0	0	0
silix_001048	NeoRis	0	0	0	0	0
silix_001048	NeoSen	0	0	0	0	0
silix_001048	OriTsu	0	0	0	0	0
silix_001048	PhyTra	0	0	0	0	0
silix_001048	PunMar	0	0	0	0	0
silix_001048	RhiEtl	0	0	0	0	0
silix_001048	RhoRub	0	0	0	0	0
silix_001048	RhoSph	0	0	0	0	0
silix_001048	RickAc	0	0	0	0	0
silix_001048	RickBe	0	0	0	0	0
silix_001048	RickFe	0	0	0	0	0
silix_001048	RickOs	0	0	0	0	0
silix_001048	RickPr	0	0	0	0	0
silix_001048	RickRi	0	0	0	0	0
silix_001048	TARANE	0	0	0	0	0
silix_001048	TOBGRS	0	0	0	0	0
silix_001048	UBA2645	0	0	0	0	0
silix_001048	UBA6149	0	0	0	0	0
silix_001048	UBA6178	0	0	0	0	0
silix_001048	UBA6187	0	0	0	0	0
silix_001048	UBA6189	0	0	0	0	0
silix_001048	WolBru	0	0	0	0	0
silix_001048	WolCul	0	0	0	0	0
silix_001048	WolDro	1	0	0	1	2
silix_001048	WolOnc	0	0	0	0	0
silix_001048	ZymMob	0	0	0	0	0
silix_001048	bin125	0	0	0	0	0
silix_001048	bin671	0	0	0	0	0
silix_001048	bin673	0	0	0	0	0
silix_001048	endAca	0	0	0	0	0
silix_001048	endPer	0	0	0	0	0
silix_001048	53	0	0	0	0	0
silix_001048	54	0	0	0	0	0
silix_001048	55	0	0	0	0	0
silix_001048	56	0	0	0	0	0
silix_001048	57	0	0	0	0	0
silix_001048	58	0	0	0	0	0
silix_001048	59	0	0	0	0	0
silix_001048	60	0	0	0	0	0
silix_001048	61	0	0	0	0	0
silix_001048	62	0	0	0	0	0
silix_001048	63	0	0	0	0	0
silix_001048	64	0	0	0	0	0
silix_001048	65	0	0	0	0	0
silix_001048	66	0	0	0	0	0
silix_001048	67	0	0	0	0	0
silix_001048	68	0	0	0	0	0
silix_001048	69	0	0	0	0	0
silix_001048	70	0	0	0	0	0
silix_001048	71	0	0	0	0	0
silix_001048	72	0	0	0	0	0
silix_001048	73	0	0	0	0	1
silix_001048	74	0	0	0	0	0
silix_001048	75	0	0	0	0	0
silix_001048	76	0	0	0	0	0
silix_001048	77	0	0	0	0	0
silix_001048	78	0	0	0	0	0
silix_001048	79	0	0	0	0	0
silix_001048	80	0	0	0	0	0
silix_001048	81	0	0	0	0	0
silix_001048	82	0	0	0	0	0
silix_001048	83	0	0	0	0	0
silix_001048	84	0	0	0	0	0
silix_001048	85	0	0	0	0	0
silix_001048	86	0	0	0	0	0
silix_001048	87	0	0	0	0	0
silix_001048	88	0	0	0	0	0
silix_001048	89	0	0	0	0	0
silix_001048	90	0	0	0	0	0
silix_001048	91	0	0	0	0	0
silix_001048	92	0	0	0	0	0
silix_001048	93	0	0	0	0	0
silix_001048	94	0	0	0	0	0
silix_001048	95	0	0	0	0	0
silix_001048	96	0	0	0	0	0
silix_001048	97	0	0	0	0	0
silix_001048	98	0	0	0	0	0
silix_001048	99	0	0	0	0	0
silix_001048	100	0	0	0	0	0
silix_001048	LhRCA	0	0	0	0	0
silix_001048	102	0	0	0	0	0
silix_001048	LRCA	0	0	0	0	0
silix_001048	root	0	0	0	0	0
025YJ	AciCry	0	0	1	0	0
025YJ	Alpha10	0	0	0	0	0
025YJ	Alpha11	0	0	0	0	0
025YJ	Alpha12	0	0	0	0	0
025YJ	Alpha32	1	1	0	0	2
025YJ	Alpha35	0	0	1	0	0
025YJ	Alpha96	0	0	0	0	0
025YJ	AnaCen	0	0	0	0	0
025YJ	AnaMar	0	0	0	0	0
025YJ	AnaPha	0	0	0	0	0
025YJ	ArcLac	0	0	0	0	0
025YJ	AzoBra	0	0	0	0	1
025YJ	BfRick	0	0	0	0	0
025YJ	CauCre	0	0	0	0	0
025YJ	DeiVas	0	0	0	0	0
025YJ	EhrCan	0	0	0	0	0
025YJ	EhrCha	0	0	0	0	0
025YJ	EhrRum	0	0	0	0	0
025YJ	JidAca	0	0	0	0	1
025YJ	MidMit	0	0	0	0	0
025YJ	NeoHel	0	0	0	0	0
025YJ	NeoLot	0	0	0	0	0
025YJ	NeoRis	0	0	0	0	0
025YJ	NeoSen	0	0	0	0	0
025YJ	OriTsu	0	0	0	0	0
025YJ	PhyTra	0	0	0	0	0
025YJ	PunMar	0	0	1	0	0
025YJ	RhiEtl	0	0	0	0	0
025YJ	RhoRub	0	0	0	0	2
025YJ	RhoSph	0	0	0	0	0
025YJ	RickAc	0	0	0	0	0
025YJ	RickBe	0	0	0	0	0
025YJ	RickFe	0	0	0	0	0
025YJ	RickOs	0	0	0	0	0
025YJ	RickPr	0	0	0	0	0
025YJ	RickRi	0	0	0	0	0
025YJ	TARANE	0	0	0	0	1
025YJ	TOBGRS	0	0	1	0	0
025YJ	UBA2645	0	0	0	0	0
025YJ	UBA6149	0	0	0	0	1
025YJ	UBA6178	0	0	0	0	1
025YJ	UBA6187	0	0	0	0	1
025YJ	UBA6189	0	0	0	0	1
025YJ	WolBru	0	0	0	0	0
025YJ	WolCul	0	0	0	0	0
025YJ	WolDro	0	0	0	0	0
025YJ	WolOnc	0	0	0	0	0
025YJ	ZymMob	0	0	0	0	0
025YJ	bin125	0	0	0	0	1
025YJ	bin671	0	0	0	0	0
025YJ	bin673	0	0	0	0	0
025YJ	endAca	0	0	0	0	1
025YJ	endPer	0	0	1	0	0
025YJ	53	0	0	1	0	0
025YJ	54	0	0	1	0	0
025YJ	55	0	0	0	0	2
025YJ	56	0	0	0	0	0
025YJ	57	0	0	0	0	0
025YJ	58	0	0	0	0	0
025YJ	59	0	0	0	0	2
025YJ	60	0	0	0	0	0
025YJ	61	0	0	0	0	0
025YJ	62	0	0	0	0	0
025YJ	63	0	1	0	0	2
025YJ	64	0	0	0	0	0
025YJ	65	0	0	0	0	0
025YJ	66	0	0	0	0	0
025YJ	67	0	0	0	0	0
025YJ	68	0	0	0	0	0
025YJ	69	0	0	0	0	0
025YJ	70	0	0	0	0	2
025YJ	71	0	0	0	0	2
025YJ	72	0	0	0	0	0
025YJ	73	0	0	0	0	0
025YJ	74	0	0	0	0	0
025YJ	75	0	0	0	0	0
025YJ	76	0	0	0	0	1
025YJ	77	0	0	0	0	1
025YJ	78	0	0	1	0	2
025YJ	79	0	0	0	0	0
025YJ	80	0	0	0	0	0
025YJ	81	0	0	0	0	0
025YJ	82	0	0	0	0	0
025YJ	83	0	0	0	0	2
025YJ	84	0	0	0	0	0
025YJ	85	0	0	0	0	0
025YJ	86	0	0	0	0	1
025YJ	87	0	0	1	0	1
025YJ	88	1	0	0	0	3
025YJ	89	0	0	0	0	0
025YJ	90	0	0	0	0	0
025YJ	91	0	0	1	0	0
025YJ	92	0	0	0	0	0
025YJ	93	0	0	0	0	2
025YJ	94	0	0	0	0	1
025YJ	95	0	0	0	0	2
025YJ	96	0	0	0	0	1
025YJ	97	0	0	0	0	0
025YJ	98	0	0	0	0	2
025YJ	99	0	0	0	0	1
025YJ	100	0	0	1	0	0
025YJ	LhRCA	0	0	1	0	1
025YJ	102	0	0	0	0	2
025YJ	LRCA	0	0	0	0	2
025YJ	root	0	0	0	1	1
silix_012120	RhiEtl	0	0	0	0	1
silix_013613	RickBe	0	0	0	0	1
02316	RhoSph	0	0	0	0	1
silix_017153	UBA6149	0	0	0	0	1
silix_004239	AnaPha	0	0	0	0	1
silix_001067	AciCry	0	0	0	0	0
silix_001067	Alpha10	0	0	0	0	0
silix_001067	Alpha11	0	0	0	0	0
silix_001067	Alpha12	0	0	0	0	0
silix_001067	Alpha32	0	0	0	0	0
silix_001067	Alpha35	0	0	0	0	0
silix_001067	Alpha96	0	0	0	0	0
silix_001067	AnaCen	0	0	0	0	0
silix_001067	AnaMar	0	0	0	0	0
silix_001067	AnaPha	0	0	0	0	0
silix_001067	ArcLac	0	0	0	0	0
silix_001067	AzoBra	0	0	0	0	0
silix_001067	BfRick	0	0	0	0	0
silix_001067	CauCre	0	0	0	0	0
silix_001067	DeiVas	1	0	0	1	2
silix_001067	EhrCan	0	0	0	0	0
silix_001067	EhrCha	0	0	0	0	0
silix_001067	EhrRum	0	0	0	0	0
silix_001067	JidAca	0	0	0	0	0
silix_001067	MidMit	0	0	0	0	0
silix_001067	NeoHel	0	0	0	0	0
silix_001067	NeoLot	0	0	0	0	0
silix_001067	NeoRis	0	0	0	0	0
silix_001067	NeoSen	0	0	0	0	0
silix_001067	OriTsu	0	0	0	0	0
silix_001067	PhyTra	0	0	0	0	0
silix_001067	PunMar	0	0	0	0	0
silix_001067	RhiEtl	0	0	0	0	0
silix_001067	RhoRub	0	0	0	0	0
silix_001067	RhoSph	0	0	0	0	0
silix_001067	RickAc	0	0	0	0	0
silix_001067	RickBe	0	0	0	0	0
silix_001067	RickFe	0	0	0	0	0
silix_001067	RickOs	0	0	0	0	0
silix_001067	RickPr	0	0	0	0	0
silix_001067	RickRi	0	0	0	0	0
silix_001067	TARANE	0	0	0	0	0
silix_001067	TOBGRS	0	0	0	0	0
silix_001067	UBA2645	0	0	0	0	0
silix_001067	UBA6149	0	0	0	0	0
silix_001067	UBA6178	0	0	0	0	0
silix_001067	UBA6187	0	0	0	0	0
silix_001067	UBA6189	0	0	0	0	0
silix_001067	WolBru	0	0	0	0	0
silix_001067	WolCul	0	0	0	0	0
silix_001067	WolDro	0	0	0	0	0
silix_001067	WolOnc	0	0	0	0	0
silix_001067	ZymMob	0	0	0	0	0
silix_001067	bin125	0	0	0	0	0
silix_001067	bin671	0	0	0	0	0
silix_001067	bin673	0	0	0	0	0
silix_001067	endAca	0	0	0	0	0
silix_001067	endPer	0	0	0	0	0
silix_001067	53	0	0	0	0	0
silix_001067	54	0	0	0	0	0
silix_001067	55	0	0	0	0	0
silix_001067	56	0	0	0	0	0
silix_001067	57	0	0	0	0	0
silix_001067	58	0	0	0	0	0
silix_001067	59	0	0	0	0	0
silix_001067	60	0	0	0	0	0
silix_001067	61	0	0	0	0	0
silix_001067	62	0	0	0	0	0
silix_001067	63	0	0	0	0	0
silix_001067	64	0	0	0	0	0
silix_001067	65	0	0	0	0	0
silix_001067	66	0	0	0	0	0
silix_001067	67	0	0	0	0	0
silix_001067	68	0	0	0	0	0
silix_001067	69	0	0	0	0	0
silix_001067	70	0	0	0	0	0
silix_001067	71	0	0	0	0	0
silix_001067	72	0	0	0	0	0
silix_001067	73	0	0	0	0	0
silix_001067	74	0	0	0	0	0
silix_001067	75	0	0	1	0	0
silix_001067	76	0	0	0	0	0
silix_001067	77	0	0	0	0	0
silix_001067	78	0	0	0	0	0
silix_001067	79	0	0	0	0	0
silix_001067	80	0	0	0	0	0
silix_001067	81	0	0	0	0	0
silix_001067	82	0	0	0	0	0
silix_001067	83	0	0	0	0	0
silix_001067	84	0	0	0	0	0
silix_001067	85	0	0	0	1	1
silix_001067	86	0	0	0	0	0
silix_001067	87	0	0	0	0	0
silix_001067	88	0	0	0	0	0
silix_001067	89	0	0	0	0	0
silix_001067	90	0	0	0	0	0
silix_001067	91	0	0	0	0	0
silix_001067	92	0	0	0	0	0
silix_001067	93	0	0	0	0	0
silix_001067	94	0	0	0	0	0
silix_001067	95	0	0	0	0	0
silix_001067	96	0	0	0	0	0
silix_001067	97	0	0	0	0	0
silix_001067	98	0	0	0	0	0
silix_001067	99	0	0	0	0	0
silix_001067	100	0	0	0	0	0
silix_001067	LhRCA	0	0	0	0	0
silix_001067	102	0	0	0	0	0
silix_001067	LRCA	0	0	0	0	0
silix_001067	root	0	0	0	0	0
silix_009367	PhyTra	0	0	0	0	1
silix_001068	AciCry	0	0	0	0	0
silix_001068	Alpha10	0	0	0	0	0
silix_001068	Alpha11	0	0	0	0	0
silix_001068	Alpha12	0	0	0	0	0
silix_001068	Alpha32	0	0	0	0	0
silix_001068	Alpha35	0	0	0	0	0
silix_001068	Alpha96	0	0	0	0	0
silix_001068	AnaCen	0	0	0	0	0
silix_001068	AnaMar	0	0	0	0	0
silix_001068	AnaPha	0	0	0	0	0
silix_001068	ArcLac	0	0	0	0	0
silix_001068	AzoBra	0	0	0	0	0
silix_001068	BfRick	0	0	0	0	0
silix_001068	CauCre	0	0	0	0	0
silix_001068	DeiVas	1	0	0	1	2
silix_001068	EhrCan	0	0	0	0	0
silix_001068	EhrCha	0	0	0	0	0
silix_001068	EhrRum	0	0	0	0	0
silix_001068	JidAca	0	0	0	0	0
silix_001068	MidMit	0	0	0	0	0
silix_001068	NeoHel	0	0	0	0	0
silix_001068	NeoLot	0	0	0	0	0
silix_001068	NeoRis	0	0	0	0	0
silix_001068	NeoSen	0	0	0	0	0
silix_001068	OriTsu	0	0	0	0	0
silix_001068	PhyTra	0	0	0	0	0
silix_001068	PunMar	0	0	0	0	0
silix_001068	RhiEtl	0	0	0	0	0
silix_001068	RhoRub	0	0	0	0	0
silix_001068	RhoSph	0	0	0	0	0
silix_001068	RickAc	0	0	0	0	0
silix_001068	RickBe	0	0	0	0	0
silix_001068	RickFe	0	0	0	0	0
silix_001068	RickOs	0	0	0	0	0
silix_001068	RickPr	0	0	0	0	0
silix_001068	RickRi	0	0	0	0	0
silix_001068	TARANE	0	0	0	0	0
silix_001068	TOBGRS	0	0	0	0	0
silix_001068	UBA2645	0	0	0	0	0
silix_001068	UBA6149	0	0	0	0	0
silix_001068	UBA6178	0	0	0	0	0
silix_001068	UBA6187	0	0	0	0	0
silix_001068	UBA6189	0	0	0	0	0
silix_001068	WolBru	0	0	0	0	0
silix_001068	WolCul	0	0	0	0	0
silix_001068	WolDro	0	0	0	0	0
silix_001068	WolOnc	0	0	0	0	0
silix_001068	ZymMob	0	0	0	0	0
silix_001068	bin125	0	0	0	0	0
silix_001068	bin671	0	0	0	0	0
silix_001068	bin673	0	0	0	0	0
silix_001068	endAca	0	0	0	0	0
silix_001068	endPer	0	0	0	0	0
silix_001068	53	0	0	0	0	0
silix_001068	54	0	0	0	0	0
silix_001068	55	0	0	0	0	0
silix_001068	56	0	0	0	0	0
silix_001068	57	0	0	0	0	0
silix_001068	58	0	0	0	0	0
silix_001068	59	0	0	0	0	0
silix_001068	60	0	0	0	0	0
silix_001068	61	0	0	0	0	0
silix_001068	62	0	0	0	0	0
silix_001068	63	0	0	0	0	0
silix_001068	64	0	0	0	0	0
silix_001068	65	0	0	0	0	0
silix_001068	66	0	0	0	0	0
silix_001068	67	0	0	0	0	0
silix_001068	68	0	0	0	0	0
silix_001068	69	0	0	0	0	0
silix_001068	70	0	0	0	0	0
silix_001068	71	0	0	0	0	0
silix_001068	72	0	0	0	0	0
silix_001068	73	0	0	0	0	0
silix_001068	74	0	0	0	0	0
silix_001068	75	0	0	1	0	0
silix_001068	76	0	0	0	0	0
silix_001068	77	0	0	0	0	0
silix_001068	78	0	0	0	0	0
silix_001068	79	0	0	0	0	0
silix_001068	80	0	0	0	0	0
silix_001068	81	0	0	0	0	0
silix_001068	82	0	0	0	0	0
silix_001068	83	0	0	0	0	0
silix_001068	84	0	0	0	0	0
silix_001068	85	0	0	0	0	1
silix_001068	86	0	0	0	0	0
silix_001068	87	0	0	0	0	0
silix_001068	88	0	0	0	0	0
silix_001068	89	0	0	0	0	0
silix_001068	90	0	0	0	0	0
silix_001068	91	0	0	0	0	0
silix_001068	92	0	0	0	0	0
silix_001068	93	0	0	0	0	0
silix_001068	94	0	0	0	0	0
silix_001068	95	0	0	0	0	0
silix_001068	96	0	0	0	0	0
silix_001068	97	0	0	0	0	0
silix_001068	98	0	0	0	0	0
silix_001068	99	0	0	0	0	0
silix_001068	100	0	0	0	0	0
silix_001068	LhRCA	0	0	0	0	0
silix_001068	102	0	0	0	0	0
silix_001068	LRCA	0	0	0	0	0
silix_001068	root	0	0	0	0	0
silix_009870	CauCre	0	0	0	0	1
silix_018824	UBA6189	0	0	0	0	1
silix_009009	NeoLot	0	0	0	0	1
02C43	AciCry	0	0	0	0	0
02C43	Alpha10	0	0	0	0	0
02C43	Alpha11	0	0	0	0	0
02C43	Alpha12	0	0	0	0	0
02C43	Alpha32	0	0	0	0	0
02C43	Alpha35	0	0	0	0	0
02C43	Alpha96	0	0	0	0	0
02C43	AnaCen	0	0	0	0	0
02C43	AnaMar	0	0	0	0	0
02C43	AnaPha	0	0	0	0	0
02C43	ArcLac	0	0	0	0	0
02C43	AzoBra	0	0	0	0	0
02C43	BfRick	0	1	0	0	1
02C43	CauCre	0	1	0	0	1
02C43	DeiVas	0	0	0	0	0
02C43	EhrCan	0	0	0	0	0
02C43	EhrCha	0	0	0	0	0
02C43	EhrRum	0	0	0	0	0
02C43	JidAca	0	0	0	0	0
02C43	MidMit	0	0	0	0	0
02C43	NeoHel	0	0	0	0	0
02C43	NeoLot	0	0	0	0	0
02C43	NeoRis	0	0	0	0	0
02C43	NeoSen	0	0	0	0	0
02C43	OriTsu	0	0	0	0	0
02C43	PhyTra	0	0	0	0	0
02C43	PunMar	0	0	0	0	0
02C43	RhiEtl	0	0	0	0	0
02C43	RhoRub	0	0	0	0	0
02C43	RhoSph	0	0	0	0	0
02C43	RickAc	0	0	0	0	0
02C43	RickBe	0	0	0	0	0
02C43	RickFe	0	0	0	0	0
02C43	RickOs	0	0	0	0	0
02C43	RickPr	0	0	0	0	0
02C43	RickRi	0	0	0	0	0
02C43	TARANE	0	0	0	0	0
02C43	TOBGRS	0	0	0	0	0
02C43	UBA2645	0	0	1	0	0
02C43	UBA6149	0	0	0	0	0
02C43	UBA6178	0	0	0	0	0
02C43	UBA6187	0	0	0	0	0
02C43	UBA6189	0	0	0	0	0
02C43	WolBru	0	0	0	0	0
02C43	WolCul	0	0	0	0	0
02C43	WolDro	0	0	0	0	0
02C43	WolOnc	0	0	0	0	0
02C43	ZymMob	0	0	0	0	0
02C43	bin125	0	0	0	0	0
02C43	bin671	0	0	0	0	0
02C43	bin673	0	0	0	0	0
02C43	endAca	0	0	0	0	0
02C43	endPer	0	0	0	0	0
02C43	53	0	0	0	0	0
02C43	54	0	0	0	0	0
02C43	55	0	0	0	0	0
02C43	56	0	0	0	0	0
02C43	57	0	0	0	0	0
02C43	58	0	0	0	0	0
02C43	59	0	0	0	0	0
02C43	60	0	0	0	0	1
02C43	61	0	0	0	0	0
02C43	62	0	0	0	0	0
02C43	63	0	0	0	0	0
02C43	64	0	0	0	0	0
02C43	65	0	0	0	0	0
02C43	66	0	0	0	0	0
02C43	67	0	0	0	0	0
02C43	68	0	0	0	0	0
02C43	69	0	0	0	0	0
02C43	70	0	0	0	0	0
02C43	71	0	0	0	0	0
02C43	72	0	0	0	0	0
02C43	73	0	0	0	0	0
02C43	74	0	0	0	0	0
02C43	75	0	0	0	0	0
02C43	76	0	0	0	0	0
02C43	77	0	0	0	0	0
02C43	78	0	0	0	0	0
02C43	79	0	0	0	0	0
02C43	80	0	0	0	0	0
02C43	81	0	0	0	0	1
02C43	82	0	0	0	0	0
02C43	83	0	0	0	0	0
02C43	84	0	0	0	0	0
02C43	85	0	0	0	0	0
02C43	86	0	0	0	0	0
02C43	87	0	0	0	0	0
02C43	88	0	0	0	0	0
02C43	89	0	0	0	0	0
02C43	90	0	0	0	0	0
02C43	91	0	0	0	0	0
02C43	92	0	0	0	0	0
02C43	93	0	0	0	0	0
02C43	94	0	0	0	0	0
02C43	95	0	0	0	0	0
02C43	96	0	0	0	0	0
02C43	97	0	0	0	0	0
02C43	98	0	0	0	0	0
02C43	99	0	0	0	0	0
02C43	100	0	0	0	0	0
02C43	LhRCA	0	0	0	0	0
02C43	102	0	0	0	0	0
02C43	LRCA	0	0	0	0	0
02C43	root	0	0	0	0	0
silix_019993	ZymMob	0	0	0	0	1
01Y0J	AciCry	0	0	0	0	1
01Y0J	Alpha10	0	0	0	0	0
01Y0J	Alpha11	0	1	1	0	1
01Y0J	Alpha12	0	0	0	0	1
01Y0J	Alpha32	0	0	0	0	1
01Y0J	Alpha35	0	0	0	0	1
01Y0J	Alpha96	0	0	0	0	0
01Y0J	AnaCen	0	0	0	0	0
01Y0J	AnaMar	0	0	0	0	0
01Y0J	AnaPha	0	0	0	0	0
01Y0J	ArcLac	0	0	0	0	0
01Y0J	AzoBra	0	0	0	0	1
01Y0J	BfRick	0	0	0	0	0
01Y0J	CauCre	0	0	0	0	1
01Y0J	DeiVas	0	0	0	0	0
01Y0J	EhrCan	0	0	0	0	0
01Y0J	EhrCha	0	0	0	0	0
01Y0J	EhrRum	0	0	0	0	0
01Y0J	JidAca	0	0	0	0	0
01Y0J	MidMit	0	0	0	0	0
01Y0J	NeoHel	0	0	0	0	0
01Y0J	NeoLot	0	0	0	0	0
01Y0J	NeoRis	0	0	0	0	0
01Y0J	NeoSen	0	0	0	0	0
01Y0J	OriTsu	0	0	0	0	0
01Y0J	PhyTra	0	0	0	0	0
01Y0J	PunMar	0	0	0	0	1
01Y0J	RhiEtl	0	0	0	0	1
01Y0J	RhoRub	0	0	0	0	1
01Y0J	RhoSph	0	0	0	0	1
01Y0J	RickAc	0	0	0	0	0
01Y0J	RickBe	0	0	0	0	0
01Y0J	RickFe	0	0	0	0	0
01Y0J	RickOs	0	0	0	0	0
01Y0J	RickPr	0	0	0	0	0
01Y0J	RickRi	0	0	0	0	0
01Y0J	TARANE	0	0	0	0	0
01Y0J	TOBGRS	0	0	1	0	0
01Y0J	UBA2645	0	0	0	0	0
01Y0J	UBA6149	0	1	0	0	1
01Y0J	UBA6178	0	0	0	0	1
01Y0J	UBA6187	0	0	0	0	0
01Y0J	UBA6189	0	0	0	0	1
01Y0J	WolBru	0	0	0	0	0
01Y0J	WolCul	0	0	0	0	0
01Y0J	WolDro	0	0	0	0	0
01Y0J	WolOnc	0	0	0	0	0
01Y0J	ZymMob	0	0	0	0	1
01Y0J	bin125	0	0	0	0	1
01Y0J	bin671	0	0	0	0	0
01Y0J	bin673	0	0	0	0	0
01Y0J	endAca	0	0	0	0	0
01Y0J	endPer	0	0	0	0	0
01Y0J	53	0	0	0	0	0
01Y0J	54	0	0	0	0	1
01Y0J	55	0	0	0	0	1
01Y0J	56	0	0	0	0	0
01Y0J	57	0	0	0	0	0
01Y0J	58	0	0	0	0	0
01Y0J	59	0	0	0	0	1
01Y0J	60	0	0	0	0	0
01Y0J	61	0	0	0	0	0
01Y0J	62	0	0	0	0	0
01Y0J	63	0	0	0	0	0
01Y0J	64	0	0	0	0	0
01Y0J	65	0	0	0	0	0
01Y0J	66	0	0	0	0	0
01Y0J	67	0	0	0	0	1
01Y0J	68	0	0	0	0	0
01Y0J	69	0	0	0	0	0
01Y0J	70	0	0	0	0	0
01Y0J	71	0	0	0	0	1
01Y0J	72	0	0	0	0	0
01Y0J	73	0	0	0	0	0
01Y0J	74	0	0	0	0	0
01Y0J	75	0	0	0	0	0
01Y0J	76	0	0	0	0	0
01Y0J	77	0	1	0	0	1
01Y0J	78	0	0	0	0	1
01Y0J	79	0	0	0	0	0
01Y0J	80	0	0	0	0	0
01Y0J	81	0	0	0	0	1
01Y0J	82	0	0	0	0	0
01Y0J	83	0	0	0	0	1
01Y0J	84	0	0	0	0	0
01Y0J	85	0	0	0	0	0
01Y0J	86	0	0	0	0	0
01Y0J	87	0	0	0	0	0
01Y0J	88	0	1	0	0	1
01Y0J	89	0	0	0	0	0
01Y0J	90	0	0	0	0	0
01Y0J	91	0	1	0	1	1
01Y0J	92	0	0	0	0	0
01Y0J	93	0	1	0	1	1
01Y0J	94	0	0	0	0	0
01Y0J	95	0	0	0	0	0
01Y0J	96	0	0	0	0	0
01Y0J	97	0	0	0	0	0
01Y0J	98	0	0	0	0	0
01Y0J	99	0	0	0	0	0
01Y0J	100	0	0	0	0	0
01Y0J	LhRCA	0	0	0	0	0
01Y0J	102	0	0	0	0	0
01Y0J	LRCA	0	0	0	0	0
01Y0J	root	0	0	0	0	0
021YG	AciCry	0	0	0	0	1
silix_017388	UBA6149	0	0	0	0	1
silix_020190	ZymMob	0	0	0	0	1
020P8	AciCry	0	0	0	0	0
020P8	Alpha10	0	1	1	0	1
020P8	Alpha11	2	1	0	0	3
020P8	Alpha12	0	0	0	0	1
020P8	Alpha32	0	0	0	0	1
020P8	Alpha35	0	0	0	0	1
020P8	Alpha96	0	0	0	0	1
020P8	AnaCen	0	0	0	0	0
020P8	AnaMar	0	0	0	0	0
020P8	AnaPha	0	0	0	0	0
020P8	ArcLac	0	0	0	0	0
020P8	AzoBra	0	1	0	0	1
020P8	BfRick	0	0	0	0	0
020P8	CauCre	0	0	0	0	0
020P8	DeiVas	0	0	0	0	0
020P8	EhrCan	0	0	0	0	0
020P8	EhrCha	0	0	0	0	0
020P8	EhrRum	0	0	0	0	0
020P8	JidAca	0	0	0	0	0
020P8	MidMit	0	0	0	0	0
020P8	NeoHel	0	0	0	0	0
020P8	NeoLot	0	0	0	0	0
020P8	NeoRis	0	0	0	0	0
020P8	NeoSen	0	0	0	0	0
020P8	OriTsu	0	0	0	0	0
020P8	PhyTra	0	0	0	0	0
020P8	PunMar	0	0	0	0	0
020P8	RhiEtl	0	1	0	0	1
020P8	RhoRub	0	0	0	0	0
020P8	RhoSph	0	0	0	0	0
020P8	RickAc	0	0	0	0	0
020P8	RickBe	0	0	0	0	0
020P8	RickFe	0	0	0	0	0
020P8	RickOs	0	0	0	0	0
020P8	RickPr	0	0	0	0	0
020P8	RickRi	0	0	0	0	0
020P8	TARANE	0	0	0	0	0
020P8	TOBGRS	0	0	0	0	0
020P8	UBA2645	0	0	0	0	0
020P8	UBA6149	0	0	0	0	0
020P8	UBA6178	0	0	0	0	0
020P8	UBA6187	0	0	0	0	0
020P8	UBA6189	0	0	0	0	0
020P8	WolBru	0	0	0	0	0
020P8	WolCul	0	0	0	0	0
020P8	WolDro	0	0	0	0	0
020P8	WolOnc	0	0	0	0	0
020P8	ZymMob	0	0	0	0	0
020P8	bin125	0	0	0	0	0
020P8	bin671	0	0	0	0	0
020P8	bin673	0	0	0	0	0
020P8	endAca	0	0	0	0	0
020P8	endPer	0	0	0	0	0
020P8	53	0	0	0	0	1
020P8	54	0	0	0	0	1
020P8	55	0	0	0	0	1
020P8	56	0	0	0	0	0
020P8	57	0	0	0	0	0
020P8	58	0	0	0	0	0
020P8	59	0	0	0	0	0
020P8	60	0	0	0	0	0
020P8	61	0	0	0	0	0
020P8	62	0	0	0	0	0
020P8	63	0	0	0	0	0
020P8	64	0	0	0	0	0
020P8	65	0	0	0	0	0
020P8	66	0	0	0	0	0
020P8	67	0	0	0	0	0
020P8	68	0	0	0	0	0
020P8	69	0	0	0	0	0
020P8	70	0	0	0	0	0
020P8	71	0	0	0	0	0
020P8	72	0	0	0	0	0
020P8	73	0	0	0	0	0
020P8	74	0	0	0	0	0
020P8	75	0	0	0	0	0
020P8	76	0	0	0	0	0
020P8	77	0	0	0	0	1
020P8	78	0	0	0	0	0
020P8	79	0	0	0	0	0
020P8	80	0	0	0	0	0
020P8	81	0	0	0	0	0
020P8	82	0	0	0	0	0
020P8	83	0	0	0	0	0
020P8	84	0	0	0	0	0
020P8	85	0	0	0	0	0
020P8	86	0	0	0	0	0
020P8	87	0	0	0	1	1
020P8	88	0	0	0	0	0
020P8	89	0	0	0	0	0
020P8	90	0	0	0	0	0
020P8	91	0	0	0	0	0
020P8	92	0	0	0	0	0
020P8	93	0	0	0	0	0
020P8	94	0	0	0	0	0
020P8	95	0	0	0	0	0
020P8	96	0	0	0	0	0
020P8	97	0	0	0	0	0
020P8	98	0	0	0	0	0
020P8	99	0	0	0	0	0
020P8	100	0	0	0	0	0
020P8	LhRCA	0	0	0	0	0
020P8	102	0	0	0	0	0
020P8	LRCA	0	0	0	0	0
020P8	root	0	0	0	0	0
silix_004274	AnaPha	0	0	0	0	1
02A40	RhiEtl	0	0	0	0	1
silix_004900	AzoBra	0	0	0	0	1
silix_010746	EhrCha	0	0	0	0	1
02DNS	RhiEtl	0	0	0	0	1
silix_010404	EhrCan	0	0	0	0	1
silix_017069	UBA6149	0	0	0	0	1
024B3	ZymMob	0	0	0	0	1
silix_016163	TOBGRS	0	0	0	0	1
silix_006780	bin125	0	0	0	0	1
01UJX	RhiEtl	0	0	0	0	1
silix_005955	AzoBra	0	0	0	0	1
silix_005104	AzoBra	0	0	0	0	1
silix_009960	CauCre	0	0	0	0	1
silix_004369	AnaPha	0	0	0	0	1
02E9D	AciCry	0	0	0	0	1
02E9D	Alpha10	0	0	0	0	1
02E9D	Alpha11	0	0	0	0	0
02E9D	Alpha12	0	0	0	0	0
02E9D	Alpha32	0	0	0	0	1
02E9D	Alpha35	0	0	0	0	1
02E9D	Alpha96	0	0	0	0	1
02E9D	AnaCen	0	0	0	0	0
02E9D	AnaMar	0	0	0	0	0
02E9D	AnaPha	0	0	0	0	0
02E9D	ArcLac	0	0	0	0	0
02E9D	AzoBra	0	0	0	0	1
02E9D	BfRick	0	0	0	0	0
02E9D	CauCre	0	0	0	0	0
02E9D	DeiVas	0	0	0	0	0
02E9D	EhrCan	0	0	0	0	0
02E9D	EhrCha	0	0	0	0	0
02E9D	EhrRum	0	0	0	0	0
02E9D	JidAca	0	0	0	0	0
02E9D	MidMit	0	0	0	0	0
02E9D	NeoHel	0	0	0	0	0
02E9D	NeoLot	0	0	0	0	0
02E9D	NeoRis	0	0	0	0	0
02E9D	NeoSen	0	0	0	0	0
02E9D	OriTsu	0	0	0	0	0
02E9D	PhyTra	0	0	0	0	0
02E9D	PunMar	0	0	0	0	1
02E9D	RhiEtl	0	1	0	0	1
02E9D	RhoRub	0	0	0	0	1
02E9D	RhoSph	0	1	0	0	1
02E9D	RickAc	0	0	0	0	0
02E9D	RickBe	0	0	0	0	0
02E9D	RickFe	0	0	0	0	0
02E9D	RickOs	0	0	0	0	0
02E9D	RickPr	0	0	0	0	0
02E9D	RickRi	0	0	0	0	0
02E9D	TARANE	0	0	0	0	0
02E9D	TOBGRS	0	0	0	0	0
02E9D	UBA2645	0	0	0	0	0
02E9D	UBA6149	0	0	0	0	0
02E9D	UBA6178	0	0	0	0	0
02E9D	UBA6187	0	0	0	0	0
02E9D	UBA6189	0	0	0	0	0
02E9D	WolBru	0	0	0	0	0
02E9D	WolCul	0	0	0	0	0
02E9D	WolDro	0	0	0	0	0
02E9D	WolOnc	0	0	0	0	0
02E9D	ZymMob	0	0	0	0	0
02E9D	bin125	0	0	0	0	0
02E9D	bin671	0	0	0	0	0
02E9D	bin673	0	0	0	0	0
02E9D	endAca	0	0	0	0	0
02E9D	endPer	0	0	0	0	0
02E9D	53	0	0	0	0	1
02E9D	54	0	0	1	0	0
02E9D	55	0	0	0	0	1
02E9D	56	0	0	0	0	0
02E9D	57	0	0	0	0	0
02E9D	58	0	0	0	0	0
02E9D	59	0	0	0	0	1
02E9D	60	0	0	0	0	0
02E9D	61	0	0	0	0	0
02E9D	62	0	0	0	0	0
02E9D	63	0	0	0	0	0
02E9D	64	0	0	0	0	0
02E9D	65	0	0	0	0	0
02E9D	66	0	0	0	0	0
02E9D	67	0	0	0	0	0
02E9D	68	0	0	0	0	0
02E9D	69	0	0	0	0	0
02E9D	70	0	0	0	0	0
02E9D	71	0	0	0	0	0
02E9D	72	0	0	0	0	0
02E9D	73	0	0	0	0	0
02E9D	74	0	0	0	0	0
02E9D	75	0	0	0	0	0
02E9D	76	0	0	0	0	0
02E9D	77	0	0	0	0	1
02E9D	78	0	0	0	0	1
02E9D	79	0	0	0	0	0
02E9D	80	0	0	0	0	0
02E9D	81	0	0	0	0	0
02E9D	82	0	0	0	0	0
02E9D	83	0	0	0	0	0
02E9D	84	0	0	0	0	0
02E9D	85	0	0	0	0	0
02E9D	86	0	0	0	0	0
02E9D	87	0	0	0	0	1
02E9D	88	0	0	0	0	1
02E9D	89	0	0	0	0	0
02E9D	90	0	0	0	0	0
02E9D	91	0	0	0	0	0
02E9D	92	0	0	0	0	0
02E9D	93	0	0	0	0	0
02E9D	94	0	0	0	0	0
02E9D	95	0	0	0	1	1
02E9D	96	0	0	0	0	0
02E9D	97	0	0	0	0	0
02E9D	98	0	0	0	0	0
02E9D	99	0	0	0	0	0
02E9D	100	0	0	0	0	0
02E9D	LhRCA	0	0	0	0	0
02E9D	102	0	0	0	0	0
02E9D	LRCA	0	0	0	0	0
02E9D	root	0	0	0	0	0
silix_018115	UBA6178	0	0	0	0	1
01W4K	RhiEtl	0	0	0	0	1
02DAE	AciCry	0	0	0	0	0
02DAE	Alpha10	0	0	1	0	0
02DAE	Alpha11	0	0	0	0	1
02DAE	Alpha12	0	0	1	0	0
02DAE	Alpha32	0	0	0	0	0
02DAE	Alpha35	0	0	0	0	0
02DAE	Alpha96	0	0	0	0	1
02DAE	AnaCen	0	0	0	0	0
02DAE	AnaMar	0	0	0	0	0
02DAE	AnaPha	0	0	0	0	0
02DAE	ArcLac	0	0	0	0	0
02DAE	AzoBra	0	0	0	0	0
02DAE	BfRick	0	0	0	0	0
02DAE	CauCre	0	0	0	0	0
02DAE	DeiVas	0	0	0	0	0
02DAE	EhrCan	0	0	0	0	0
02DAE	EhrCha	0	0	0	0	0
02DAE	EhrRum	0	0	0	0	0
02DAE	JidAca	0	0	0	0	0
02DAE	MidMit	0	0	0	0	0
02DAE	NeoHel	0	0	0	0	0
02DAE	NeoLot	0	0	0	0	0
02DAE	NeoRis	0	0	0	0	0
02DAE	NeoSen	0	0	0	0	0
02DAE	OriTsu	0	0	0	0	0
02DAE	PhyTra	0	0	0	0	0
02DAE	PunMar	0	0	0	0	0
02DAE	RhiEtl	0	0	0	0	0
02DAE	RhoRub	0	0	0	0	0
02DAE	RhoSph	0	0	0	0	0
02DAE	RickAc	0	0	0	0	0
02DAE	RickBe	0	0	0	0	0
02DAE	RickFe	0	0	0	0	0
02DAE	RickOs	0	0	0	0	0
02DAE	RickPr	0	0	0	0	0
02DAE	RickRi	0	0	0	0	0
02DAE	TARANE	0	0	0	0	0
02DAE	TOBGRS	0	0	0	0	0
02DAE	UBA2645	0	0	0	0	0
02DAE	UBA6149	0	0	0	0	0
02DAE	UBA6178	0	0	0	0	0
02DAE	UBA6187	0	0	0	0	0
02DAE	UBA6189	0	0	0	0	0
02DAE	WolBru	0	0	0	0	0
02DAE	WolCul	0	0	0	0	0
02DAE	WolDro	0	0	0	0	0
02DAE	WolOnc	0	0	0	0	0
02DAE	ZymMob	0	0	0	0	0
02DAE	bin125	0	0	0	0	0
02DAE	bin671	0	0	0	0	0
02DAE	bin673	0	0	0	0	0
02DAE	endAca	0	0	0	0	0
02DAE	endPer	0	0	0	0	0
02DAE	53	0	0	0	0	2
02DAE	54	0	0	0	0	2
02DAE	55	0	0	1	0	0
02DAE	56	0	0	0	0	0
02DAE	57	0	0	0	0	0
02DAE	58	0	0	0	0	0
02DAE	59	0	0	0	0	0
02DAE	60	0	0	0	0	0
02DAE	61	0	0	0	0	0
02DAE	62	0	0	0	0	0
02DAE	63	0	0	0	0	0
02DAE	64	0	0	0	0	0
02DAE	65	0	0	0	0	0
02DAE	66	0	0	0	0	0
02DAE	67	0	0	0	0	0
02DAE	68	0	0	0	0	0
02DAE	69	0	0	0	0	0
02DAE	70	0	0	0	0	0
02DAE	71	0	0	0	0	0
02DAE	72	0	0	0	0	0
02DAE	73	0	0	0	0	0
02DAE	74	0	0	0	0	0
02DAE	75	0	0	0	0	0
02DAE	76	0	0	0	0	0
02DAE	77	0	0	0	0	2
02DAE	78	0	0	0	0	0
02DAE	79	0	0	0	0	0
02DAE	80	0	0	0	0	0
02DAE	81	0	0	0	0	0
02DAE	82	0	0	0	0	0
02DAE	83	0	0	0	0	0
02DAE	84	0	0	0	0	0
02DAE	85	0	0	0	0	0
02DAE	86	0	0	0	0	0
02DAE	87	0	0	0	1	2
02DAE	88	0	0	0	0	0
02DAE	89	0	0	0	0	0
02DAE	90	0	0	0	0	0
02DAE	91	0	0	0	0	0
02DAE	92	0	0	0	0	0
02DAE	93	0	0	0	0	0
02DAE	94	0	0	0	0	0
02DAE	95	0	0	0	0	1
02DAE	96	0	0	0	0	0
02DAE	97	0	0	0	0	0
02DAE	98	0	0	0	0	0
02DAE	99	0	0	0	0	0
02DAE	100	0	0	0	0	0
02DAE	LhRCA	0	0	0	0	0
02DAE	102	0	0	0	0	0
02DAE	LRCA	0	0	0	0	0
02DAE	root	0	0	0	0	0
silix_015322	RickRi	0	0	0	0	1
silix_003501	Alpha96	0	0	0	0	1
silix_010113	CauCre	0	0	0	0	1
01UH0	AciCry	0	0	0	0	0
01UH0	Alpha10	0	0	0	0	0
01UH0	Alpha11	0	0	0	0	0
01UH0	Alpha12	0	0	0	0	0
01UH0	Alpha32	0	0	0	0	0
01UH0	Alpha35	0	0	0	0	0
01UH0	Alpha96	0	0	0	0	0
01UH0	AnaCen	0	0	0	0	0
01UH0	AnaMar	0	0	0	0	0
01UH0	AnaPha	0	0	0	0	0
01UH0	ArcLac	0	0	0	0	0
01UH0	AzoBra	0	0	0	0	0
01UH0	BfRick	0	0	0	0	0
01UH0	CauCre	0	0	0	0	1
01UH0	DeiVas	0	0	0	0	0
01UH0	EhrCan	0	0	0	0	0
01UH0	EhrCha	0	0	0	0	0
01UH0	EhrRum	0	0	0	0	0
01UH0	JidAca	0	0	0	0	0
01UH0	MidMit	0	0	0	0	0
01UH0	NeoHel	0	0	0	0	0
01UH0	NeoLot	0	0	0	0	0
01UH0	NeoRis	0	0	0	0	0
01UH0	NeoSen	0	0	0	0	0
01UH0	OriTsu	0	0	0	0	0
01UH0	PhyTra	0	0	0	0	0
01UH0	PunMar	0	0	0	0	0
01UH0	RhiEtl	0	0	0	0	1
01UH0	RhoRub	0	0	0	0	0
01UH0	RhoSph	0	0	1	0	0
01UH0	RickAc	0	0	0	0	0
01UH0	RickBe	0	0	0	0	0
01UH0	RickFe	0	0	0	0	0
01UH0	RickOs	0	0	0	0	0
01UH0	RickPr	0	0	0	0	0
01UH0	RickRi	0	0	0	0	0
01UH0	TARANE	0	0	0	0	0
01UH0	TOBGRS	0	0	0	0	0
01UH0	UBA2645	0	0	0	0	0
01UH0	UBA6149	0	0	0	0	0
01UH0	UBA6178	0	0	0	0	0
01UH0	UBA6187	0	0	0	0	0
01UH0	UBA6189	0	0	0	0	0
01UH0	WolBru	0	0	0	0	0
01UH0	WolCul	0	0	0	0	0
01UH0	WolDro	0	0	0	0	0
01UH0	WolOnc	0	0	0	0	0
01UH0	ZymMob	0	0	0	0	0
01UH0	bin125	0	0	0	0	0
01UH0	bin671	0	0	0	0	0
01UH0	bin673	0	0	0	0	0
01UH0	endAca	0	0	0	0	0
01UH0	endPer	0	0	0	0	0
01UH0	53	0	0	0	0	0
01UH0	54	0	0	0	0	0
01UH0	55	0	0	0	0	0
01UH0	56	0	0	0	0	0
01UH0	57	0	0	0	0	0
01UH0	58	0	0	0	0	0
01UH0	59	0	0	0	0	0
01UH0	60	0	0	0	0	0
01UH0	61	0	0	0	0	0
01UH0	62	0	0	0	0	0
01UH0	63	0	0	0	0	0
01UH0	64	0	0	0	0	0
01UH0	65	0	0	0	0	0
01UH0	66	0	0	0	0	0
01UH0	67	0	0	0	0	2
01UH0	68	0	0	0	0	0
01UH0	69	0	0	0	0	0
01UH0	70	0	0	0	0	0
01UH0	71	0	0	0	0	0
01UH0	72	0	0	0	0	0
01UH0	73	0	0	0	0	0
01UH0	74	0	0	0	0	0
01UH0	75	0	0	0	0	0
01UH0	76	0	0	0	0	0
01UH0	77	0	0	0	0	0
01UH0	78	0	0	0	0	0
01UH0	79	0	0	0	0	0
01UH0	80	0	0	0	0	0
01UH0	81	0	0	0	1	2
01UH0	82	0	0	0	0	0
01UH0	83	0	0	0	0	0
01UH0	84	0	0	0	0	0
01UH0	85	0	0	0	0	0
01UH0	86	0	0	0	0	0
01UH0	87	0	0	0	0	0
01UH0	88	0	0	0	0	0
01UH0	89	0	0	0	0	0
01UH0	90	0	0	0	0	0
01UH0	91	0	0	0	0	1
01UH0	92	0	0	0	0	0
01UH0	93	0	0	0	0	0
01UH0	94	0	0	0	0	0
01UH0	95	0	0	0	0	0
01UH0	96	0	0	0	0	0
01UH0	97	0	0	0	0	0
01UH0	98	0	0	0	0	0
01UH0	99	0	0	0	0	0
01UH0	100	0	0	0	0	0
01UH0	LhRCA	0	0	0	0	0
01UH0	102	0	0	0	0	0
01UH0	LRCA	0	0	0	0	0
01UH0	root	0	0	0	0	0
silix_002891	Alpha32	0	0	0	0	1
silix_009526	PunMar	0	0	0	0	1
silix_010295	CauCre	0	0	0	0	1
silix_016502	UBA2645	0	0	0	0	1
silix_017699	UBA6178	0	0	0	0	1
02492	AciCry	0	0	0	0	0
02492	Alpha10	0	0	0	0	0
02492	Alpha11	0	0	0	0	0
02492	Alpha12	0	0	0	0	0
02492	Alpha32	0	0	0	0	0
02492	Alpha35	0	0	0	0	0
02492	Alpha96	0	0	0	0	0
02492	AnaCen	0	0	0	0	0
02492	AnaMar	0	0	0	0	0
02492	AnaPha	0	0	0	0	0
02492	ArcLac	0	0	0	0	0
02492	AzoBra	1	1	0	0	2
02492	BfRick	0	0	0	0	1
02492	CauCre	0	0	0	0	0
02492	DeiVas	0	0	0	0	0
02492	EhrCan	0	0	0	0	0
02492	EhrCha	0	0	0	0	0
02492	EhrRum	0	0	0	0	0
02492	JidAca	0	0	0	0	1
02492	MidMit	0	0	0	0	0
02492	NeoHel	0	0	0	0	0
02492	NeoLot	0	0	0	0	0
02492	NeoRis	0	0	0	0	0
02492	NeoSen	0	0	0	0	0
02492	OriTsu	0	0	0	0	0
02492	PhyTra	0	0	0	0	1
02492	PunMar	0	0	1	0	0
02492	RhiEtl	0	0	0	0	0
02492	RhoRub	0	0	0	0	0
02492	RhoSph	0	0	0	0	0
02492	RickAc	0	0	0	0	0
02492	RickBe	0	0	0	0	1
02492	RickFe	0	0	0	0	0
02492	RickOs	0	0	0	0	0
02492	RickPr	0	0	0	0	0
02492	RickRi	0	0	0	0	0
02492	TARANE	0	0	0	0	0
02492	TOBGRS	0	0	0	0	0
02492	UBA2645	0	0	0	0	1
02492	UBA6149	0	0	0	0	0
02492	UBA6178	0	0	0	0	0
02492	UBA6187	0	0	0	0	0
02492	UBA6189	0	0	0	0	0
02492	WolBru	0	0	0	0	0
02492	WolCul	0	0	0	0	0
02492	WolDro	0	0	0	0	0
02492	WolOnc	0	0	0	0	0
02492	ZymMob	0	0	0	0	0
02492	bin125	0	0	0	0	0
02492	bin671	0	0	0	0	0
02492	bin673	0	0	0	0	0
02492	endAca	0	0	0	0	1
02492	endPer	0	0	1	0	0
02492	53	0	0	0	0	0
02492	54	0	0	0	0	0
02492	55	0	0	0	0	0
02492	56	0	0	0	0	0
02492	57	0	0	0	0	0
02492	58	0	0	1	0	0
02492	59	0	0	0	0	1
02492	60	0	1	0	0	2
02492	61	0	0	0	0	0
02492	62	0	0	0	0	0
02492	63	0	1	0	0	2
02492	64	0	0	0	0	0
02492	65	0	0	0	0	0
02492	66	0	0	1	0	0
02492	67	0	0	0	0	0
02492	68	0	0	0	0	0
02492	69	0	0	1	0	0
02492	70	0	0	0	0	0
02492	71	0	0	0	0	0
02492	72	0	0	0	0	0
02492	73	0	0	0	0	0
02492	74	0	0	0	0	1
02492	75	0	0	0	0	0
02492	76	0	0	0	0	1
02492	77	0	0	0	0	0
02492	78	0	0	0	0	0
02492	79	0	0	0	0	0
02492	80	0	0	0	0	0
02492	81	0	0	0	0	0
02492	82	0	0	0	0	1
02492	83	0	0	0	0	0
02492	84	0	0	0	0	0
02492	85	0	0	0	0	0
02492	86	0	0	0	0	0
02492	87	0	0	0	0	0
02492	88	0	0	0	0	0
02492	89	0	0	0	0	0
02492	90	0	0	0	0	0
02492	91	0	0	0	0	0
02492	92	0	0	0	0	1
02492	93	0	0	0	0	0
02492	94	0	0	0	0	0
02492	95	0	0	0	0	0
02492	96	0	0	0	0	0
02492	97	0	1	0	0	1
02492	98	0	0	0	0	0
02492	99	0	0	0	0	0
02492	100	0	0	0	0	1
02492	LhRCA	0	0	0	0	0
02492	102	0	0	0	0	0
02492	LRCA	0	0	0	0	0
02492	root	0	0	0	0	0
silix_014315	RickAc	0	0	0	0	1
OriTsu__YP_001936949_1	OriTsu	0	0	0	0	1
silix_002438	Alpha12	0	0	0	0	1
silix_001168	AciCry	0	0	0	0	1
silix_005606	AzoBra	0	0	0	0	1
silix_020186	ZymMob	0	0	0	0	1
silix_009845	CauCre	0	0	0	0	1
01Y85	RhoRub	0	0	0	0	1
01XJG	AciCry	0	0	0	0	0
01XJG	Alpha10	0	0	0	0	0
01XJG	Alpha11	0	0	0	0	0
01XJG	Alpha12	0	0	0	0	0
01XJG	Alpha32	0	0	0	0	0
01XJG	Alpha35	0	0	0	0	0
01XJG	Alpha96	0	0	0	0	0
01XJG	AnaCen	0	0	0	0	1
01XJG	AnaMar	0	0	0	0	1
01XJG	AnaPha	0	0	0	0	1
01XJG	ArcLac	0	0	0	0	1
01XJG	AzoBra	0	0	0	0	0
01XJG	BfRick	0	0	0	0	1
01XJG	CauCre	0	0	0	0	0
01XJG	DeiVas	0	0	1	0	0
01XJG	EhrCan	0	0	0	0	1
01XJG	EhrCha	0	0	0	0	1
01XJG	EhrRum	0	0	0	0	1
01XJG	JidAca	0	0	0	0	1
01XJG	MidMit	0	0	0	0	1
01XJG	NeoHel	0	0	0	0	1
01XJG	NeoLot	0	0	0	0	1
01XJG	NeoRis	0	0	0	0	1
01XJG	NeoSen	0	0	0	0	1
01XJG	OriTsu	0	0	1	0	1
01XJG	PhyTra	0	0	0	0	1
01XJG	PunMar	0	0	0	0	0
01XJG	RhiEtl	0	0	0	0	0
01XJG	RhoRub	0	0	0	0	0
01XJG	RhoSph	0	0	0	0	0
01XJG	RickAc	0	0	0	0	1
01XJG	RickBe	0	0	0	0	1
01XJG	RickFe	0	0	0	0	1
01XJG	RickOs	0	1	1	0	1
01XJG	RickPr	0	0	0	0	1
01XJG	RickRi	0	0	0	0	1
01XJG	TARANE	0	0	1	0	0
01XJG	TOBGRS	0	0	0	0	0
01XJG	UBA2645	0	0	0	0	1
01XJG	UBA6149	0	0	0	0	0
01XJG	UBA6178	0	0	0	0	0
01XJG	UBA6187	0	0	0	0	1
01XJG	UBA6189	0	0	0	0	0
01XJG	WolBru	0	0	0	0	1
01XJG	WolCul	0	0	0	0	1
01XJG	WolDro	0	0	0	0	1
01XJG	WolOnc	0	0	0	0	1
01XJG	ZymMob	0	0	0	0	0
01XJG	bin125	0	0	0	0	0
01XJG	bin671	0	0	0	0	1
01XJG	bin673	0	0	0	0	1
01XJG	endAca	0	0	0	0	1
01XJG	endPer	0	0	0	0	1
01XJG	53	0	0	0	0	0
01XJG	54	0	0	0	0	0
01XJG	55	0	0	0	0	0
01XJG	56	0	0	0	0	1
01XJG	57	0	0	0	0	1
01XJG	58	0	0	0	0	1
01XJG	59	0	0	0	0	0
01XJG	60	0	0	0	0	1
01XJG	61	0	0	0	0	1
01XJG	62	0	0	0	0	1
01XJG	63	0	0	0	0	1
01XJG	64	0	0	0	0	1
01XJG	65	0	0	0	0	1
01XJG	66	0	0	0	0	1
01XJG	67	0	0	0	0	0
01XJG	68	0	0	0	0	1
01XJG	69	0	0	0	0	1
01XJG	70	0	0	0	0	1
01XJG	71	0	0	0	0	0
01XJG	72	0	0	0	0	1
01XJG	73	0	0	0	0	1
01XJG	74	0	0	0	0	1
01XJG	75	0	0	0	0	1
01XJG	76	0	0	0	0	1
01XJG	77	0	0	0	0	0
01XJG	78	0	0	0	0	0
01XJG	79	0	0	0	0	1
01XJG	80	0	0	0	0	1
01XJG	81	0	0	0	0	0
01XJG	82	0	0	0	0	1
01XJG	83	0	0	0	0	0
01XJG	84	0	0	0	0	1
01XJG	85	0	0	0	0	1
01XJG	86	0	0	0	0	1
01XJG	87	0	0	0	0	0
01XJG	88	0	0	0	0	0
01XJG	89	0	0	0	0	1
01XJG	90	0	0	0	0	1
01XJG	91	0	0	0	0	0
01XJG	92	0	0	0	0	1
01XJG	93	0	0	0	0	0
01XJG	94	0	0	0	0	1
01XJG	95	0	0	0	0	0
01XJG	96	0	0	0	0	0
01XJG	97	0	0	0	0	1
01XJG	98	0	0	0	0	0
01XJG	99	0	0	0	0	1
01XJG	100	0	0	0	0	1
01XJG	LhRCA	0	0	0	0	1
01XJG	102	0	0	0	1	1
01XJG	LRCA	0	0	0	0	0
01XJG	root	0	0	0	0	0
02E18	AciCry	0	0	1	0	0
02E18	Alpha10	0	0	0	0	0
02E18	Alpha11	0	0	0	0	0
02E18	Alpha12	0	0	0	0	0
02E18	Alpha32	0	0	0	0	0
02E18	Alpha35	0	0	0	0	0
02E18	Alpha96	0	0	0	0	0
02E18	AnaCen	0	0	0	0	0
02E18	AnaMar	0	0	0	0	0
02E18	AnaPha	0	0	0	0	0
02E18	ArcLac	0	0	0	0	0
02E18	AzoBra	0	0	0	0	1
02E18	BfRick	0	0	0	0	0
02E18	CauCre	0	0	0	0	0
02E18	DeiVas	0	0	0	0	0
02E18	EhrCan	0	0	0	0	0
02E18	EhrCha	0	0	0	0	0
02E18	EhrRum	0	0	0	0	0
02E18	JidAca	0	0	0	0	0
02E18	MidMit	0	0	0	0	0
02E18	NeoHel	0	0	0	0	0
02E18	NeoLot	0	0	0	0	0
02E18	NeoRis	0	0	0	0	0
02E18	NeoSen	0	0	0	0	0
02E18	OriTsu	0	0	0	0	0
02E18	PhyTra	0	0	0	0	0
02E18	PunMar	0	0	1	0	0
02E18	RhiEtl	0	0	0	0	0
02E18	RhoRub	0	0	0	0	1
02E18	RhoSph	0	0	0	0	0
02E18	RickAc	0	0	0	0	0
02E18	RickBe	0	0	0	0	0
02E18	RickFe	0	0	0	0	0
02E18	RickOs	0	0	0	0	0
02E18	RickPr	0	0	0	0	0
02E18	RickRi	0	0	0	0	0
02E18	TARANE	0	0	0	0	0
02E18	TOBGRS	0	0	0	0	0
02E18	UBA2645	0	0	0	0	0
02E18	UBA6149	0	0	0	0	0
02E18	UBA6178	0	0	0	0	0
02E18	UBA6187	0	0	0	0	0
02E18	UBA6189	0	0	0	0	0
02E18	WolBru	0	0	0	0	0
02E18	WolCul	0	0	0	0	0
02E18	WolDro	0	0	0	0	0
02E18	WolOnc	0	0	0	0	0
02E18	ZymMob	0	0	0	0	0
02E18	bin125	0	0	0	0	0
02E18	bin671	0	0	0	0	0
02E18	bin673	0	0	0	0	0
02E18	endAca	0	0	0	0	0
02E18	endPer	0	0	0	0	0
02E18	53	0	0	0	0	0
02E18	54	0	0	0	0	0
02E18	55	0	0	0	0	0
02E18	56	0	0	0	0	0
02E18	57	0	0	0	0	0
02E18	58	0	0	0	0	0
02E18	59	0	0	0	0	2
02E18	60	0	0	0	0	0
02E18	61	0	0	0	0	0
02E18	62	0	0	0	0	0
02E18	63	0	0	0	0	0
02E18	64	0	0	0	0	0
02E18	65	0	0	0	0	0
02E18	66	0	0	0	0	0
02E18	67	0	0	0	0	0
02E18	68	0	0	0	0	0
02E18	69	0	0	0	0	0
02E18	70	0	0	0	0	0
02E18	71	0	0	0	0	0
02E18	72	0	0	0	0	0
02E18	73	0	0	0	0	0
02E18	74	0	0	0	0	0
02E18	75	0	0	0	0	0
02E18	76	0	0	0	0	0
02E18	77	0	0	0	0	0
02E18	78	0	0	0	0	2
02E18	79	0	0	0	0	0
02E18	80	0	0	0	0	0
02E18	81	0	0	0	0	0
02E18	82	0	0	0	0	0
02E18	83	0	0	0	0	0
02E18	84	0	0	0	0	0
02E18	85	0	0	0	0	0
02E18	86	0	0	0	0	0
02E18	87	0	0	0	0	0
02E18	88	0	0	0	1	2
02E18	89	0	0	0	0	0
02E18	90	0	0	0	0	0
02E18	91	0	0	0	0	0
02E18	92	0	0	0	0	0
02E18	93	0	0	0	0	0
02E18	94	0	0	0	0	0
02E18	95	0	0	0	0	1
02E18	96	0	0	0	0	0
02E18	97	0	0	0	0	0
02E18	98	0	0	0	0	0
02E18	99	0	0	0	0	0
02E18	100	0	0	0	0	0
02E18	LhRCA	0	0	0	0	0
02E18	102	0	0	0	0	0
02E18	LRCA	0	0	0	0	0
02E18	root	0	0	0	0	0
silix_017936	UBA6178	0	0	0	0	1
02786	RhoRub	0	0	0	0	1
01UW3	AciCry	0	0	0	0	0
01UW3	Alpha10	0	0	0	0	0
01UW3	Alpha11	0	0	0	0	0
01UW3	Alpha12	0	0	0	0	0
01UW3	Alpha32	0	0	0	0	0
01UW3	Alpha35	0	0	0	0	0
01UW3	Alpha96	0	0	0	0	0
01UW3	AnaCen	0	0	0	0	0
01UW3	AnaMar	0	0	0	0	0
01UW3	AnaPha	0	0	0	0	0
01UW3	ArcLac	0	0	0	0	0
01UW3	AzoBra	0	0	0	0	0
01UW3	BfRick	0	0	0	0	0
01UW3	CauCre	0	0	0	0	0
01UW3	DeiVas	0	0	0	0	0
01UW3	EhrCan	0	0	0	0	0
01UW3	EhrCha	0	0	0	0	0
01UW3	EhrRum	0	0	0	0	0
01UW3	JidAca	0	0	0	0	0
01UW3	MidMit	0	0	0	0	0
01UW3	NeoHel	0	0	0	0	0
01UW3	NeoLot	0	0	0	0	0
01UW3	NeoRis	0	0	0	0	0
01UW3	NeoSen	0	0	0	0	0
01UW3	OriTsu	0	0	0	0	0
01UW3	PhyTra	0	0	0	0	0
01UW3	PunMar	0	0	0	0	0
01UW3	RhiEtl	0	0	0	0	0
01UW3	RhoRub	1	0	0	1	2
01UW3	RhoSph	0	0	0	0	0
01UW3	RickAc	0	0	0	0	0
01UW3	RickBe	0	0	0	0	0
01UW3	RickFe	0	0	0	0	0
01UW3	RickOs	0	0	0	0	0
01UW3	RickPr	0	0	0	0	0
01UW3	RickRi	0	0	0	0	0
01UW3	TARANE	0	0	0	0	0
01UW3	TOBGRS	0	0	0	0	0
01UW3	UBA2645	0	0	0	0	0
01UW3	UBA6149	0	0	0	0	0
01UW3	UBA6178	0	0	0	0	0
01UW3	UBA6187	0	0	0	0	0
01UW3	UBA6189	0	0	0	0	0
01UW3	WolBru	0	0	0	0	0
01UW3	WolCul	0	0	0	0	0
01UW3	WolDro	0	0	0	0	0
01UW3	WolOnc	0	0	0	0	0
01UW3	ZymMob	0	0	0	0	0
01UW3	bin125	0	0	0	0	0
01UW3	bin671	0	0	0	0	0
01UW3	bin673	0	0	0	0	0
01UW3	endAca	0	0	0	0	0
01UW3	endPer	0	0	0	0	0
01UW3	53	0	0	0	0	0
01UW3	54	0	0	0	0	0
01UW3	55	0	0	0	0	0
01UW3	56	0	0	0	0	0
01UW3	57	0	0	0	0	0
01UW3	58	0	0	0	0	0
01UW3	59	0	0	0	0	0
01UW3	60	0	0	0	0	0
01UW3	61	0	0	0	0	0
01UW3	62	0	0	0	0	0
01UW3	63	0	0	0	0	0
01UW3	64	0	0	0	0	0
01UW3	65	0	0	0	0	0
01UW3	66	0	0	0	0	0
01UW3	67	0	0	0	0	0
01UW3	68	0	0	0	0	0
01UW3	69	0	0	0	0	0
01UW3	70	0	0	0	0	0
01UW3	71	0	0	0	0	0
01UW3	72	0	0	0	0	0
01UW3	73	0	0	0	0	0
01UW3	74	0	0	0	0	0
01UW3	75	0	0	0	0	0
01UW3	76	0	0	0	0	0
01UW3	77	0	0	0	0	0
01UW3	78	0	0	1	0	0
01UW3	79	0	0	0	0	0
01UW3	80	0	0	0	0	0
01UW3	81	0	0	0	0	0
01UW3	82	0	0	0	0	0
01UW3	83	0	0	0	0	0
01UW3	84	0	0	0	0	0
01UW3	85	0	0	0	0	0
01UW3	86	0	0	0	0	0
01UW3	87	0	0	0	0	0
01UW3	88	0	0	0	0	1
01UW3	89	0	0	0	0	0
01UW3	90	0	0	0	0	0
01UW3	91	0	0	0	0	0
01UW3	92	0	0	0	0	0
01UW3	93	0	0	0	0	0
01UW3	94	0	0	0	0	0
01UW3	95	0	0	0	0	1
01UW3	96	0	0	0	0	0
01UW3	97	0	0	0	0	0
01UW3	98	0	0	0	0	0
01UW3	99	0	0	0	0	0
01UW3	100	0	0	0	0	0
01UW3	LhRCA	0	0	0	0	0
01UW3	102	0	0	0	0	0
01UW3	LRCA	0	0	0	0	0
01UW3	root	0	0	0	0	0
silix_017410	UBA6149	0	0	0	0	1
01RX2	AciCry	0	0	0	0	1
01RX2	Alpha10	0	0	0	0	1
01RX2	Alpha11	0	1	1	0	1
01RX2	Alpha12	0	0	0	0	1
01RX2	Alpha32	0	1	1	0	1
01RX2	Alpha35	0	0	0	0	1
01RX2	Alpha96	0	0	0	0	1
01RX2	AnaCen	0	0	0	0	1
01RX2	AnaMar	0	0	0	0	1
01RX2	AnaPha	0	0	0	0	1
01RX2	ArcLac	0	0	1	0	0
01RX2	AzoBra	0	1	0	0	1
01RX2	BfRick	0	0	0	0	1
01RX2	CauCre	0	0	0	0	1
01RX2	DeiVas	0	0	1	0	0
01RX2	EhrCan	0	0	0	0	1
01RX2	EhrCha	0	0	0	0	1
01RX2	EhrRum	0	0	0	0	1
01RX2	JidAca	0	0	0	0	1
01RX2	MidMit	0	0	0	0	1
01RX2	NeoHel	0	0	0	0	1
01RX2	NeoLot	0	0	0	0	1
01RX2	NeoRis	0	0	0	0	1
01RX2	NeoSen	0	0	0	0	1
01RX2	OriTsu	0	0	0	0	1
01RX2	PhyTra	0	0	0	0	1
01RX2	PunMar	0	1	1	0	1
01RX2	RhiEtl	0	0	0	0	1
01RX2	RhoRub	0	0	0	0	1
01RX2	RhoSph	0	0	0	0	1
01RX2	RickAc	0	0	0	0	1
01RX2	RickBe	0	0	0	0	1
01RX2	RickFe	0	0	0	0	1
01RX2	RickOs	0	0	0	0	1
01RX2	RickPr	0	0	0	0	1
01RX2	RickRi	0	0	0	0	1
01RX2	TARANE	0	0	0	0	1
01RX2	TOBGRS	0	0	0	0	1
01RX2	UBA2645	0	0	0	0	1
01RX2	UBA6149	0	0	0	0	1
01RX2	UBA6178	0	0	0	0	1
01RX2	UBA6187	0	0	0	0	1
01RX2	UBA6189	0	1	1	0	1
01RX2	WolBru	0	0	1	0	0
01RX2	WolCul	0	0	0	0	1
01RX2	WolDro	0	0	0	0	1
01RX2	WolOnc	0	0	0	0	1
01RX2	ZymMob	0	0	0	0	1
01RX2	bin125	0	0	0	0	1
01RX2	bin671	0	0	0	0	1
01RX2	bin673	0	0	0	0	1
01RX2	endAca	0	0	0	0	1
01RX2	endPer	0	0	0	0	1
01RX2	53	0	0	0	0	1
01RX2	54	0	0	0	0	1
01RX2	55	0	0	0	0	1
01RX2	56	0	0	0	0	1
01RX2	57	0	0	0	0	1
01RX2	58	0	0	0	0	1
01RX2	59	0	0	1	0	1
01RX2	60	0	0	0	0	1
01RX2	61	0	0	0	0	1
01RX2	62	0	0	0	0	1
01RX2	63	0	0	0	0	1
01RX2	64	0	0	0	0	1
01RX2	65	0	0	0	0	1
01RX2	66	0	0	0	0	1
01RX2	67	0	0	0	0	1
01RX2	68	0	0	0	0	1
01RX2	69	0	0	0	0	1
01RX2	70	0	1	1	0	1
01RX2	71	0	0	0	0	1
01RX2	72	0	0	0	0	1
01RX2	73	0	0	0	0	1
01RX2	74	0	0	0	0	1
01RX2	75	0	0	0	0	1
01RX2	76	0	0	0	0	1
01RX2	77	0	0	0	0	1
01RX2	78	0	0	0	0	1
01RX2	79	0	0	0	0	1
01RX2	80	0	0	0	0	1
01RX2	81	0	0	0	0	1
01RX2	82	0	0	0	0	1
01RX2	83	0	0	0	0	1
01RX2	84	0	0	0	0	1
01RX2	85	0	0	0	0	1
01RX2	86	0	0	0	0	1
01RX2	87	0	0	0	0	1
01RX2	88	0	0	0	0	1
01RX2	89	0	0	0	0	1
01RX2	90	0	0	1	0	1
01RX2	91	0	1	0	0	1
01RX2	92	0	0	0	0	1
01RX2	93	0	0	0	0	1
01RX2	94	0	0	0	0	1
01RX2	95	0	0	0	1	1
01RX2	96	0	0	0	0	1
01RX2	97	0	1	1	0	1
01RX2	98	0	0	0	0	1
01RX2	99	0	0	0	0	1
01RX2	100	0	0	0	0	1
01RX2	LhRCA	0	0	0	0	1
01RX2	102	0	0	0	0	1
01RX2	LRCA	0	1	0	0	1
01RX2	root	0	0	0	1	1
silix_011274	NeoHel	0	0	0	0	1
01WPR	RhiEtl	0	0	0	0	1
01X6B	AciCry	0	0	0	0	1
01X6B	Alpha10	0	0	0	0	1
01X6B	Alpha11	0	1	1	0	1
01X6B	Alpha12	0	0	0	0	1
01X6B	Alpha32	0	0	0	0	1
01X6B	Alpha35	0	0	0	0	1
01X6B	Alpha96	0	0	0	0	1
01X6B	AnaCen	0	0	0	0	1
01X6B	AnaMar	0	0	0	0	1
01X6B	AnaPha	0	0	0	0	1
01X6B	ArcLac	0	0	1	0	0
01X6B	AzoBra	0	0	0	0	1
01X6B	BfRick	0	0	0	0	1
01X6B	CauCre	0	1	0	0	1
01X6B	DeiVas	0	0	0	0	1
01X6B	EhrCan	0	0	0	0	1
01X6B	EhrCha	0	0	0	0	1
01X6B	EhrRum	0	0	0	0	1
01X6B	JidAca	0	0	0	0	1
01X6B	MidMit	0	0	0	0	1
01X6B	NeoHel	0	0	0	0	1
01X6B	NeoLot	0	0	0	0	1
01X6B	NeoRis	0	0	0	0	1
01X6B	NeoSen	0	0	0	0	1
01X6B	OriTsu	0	0	0	0	1
01X6B	PhyTra	0	0	0	0	1
01X6B	PunMar	0	1	1	0	1
01X6B	RhiEtl	0	0	0	0	1
01X6B	RhoRub	0	0	0	0	1
01X6B	RhoSph	0	0	0	0	1
01X6B	RickAc	0	0	0	0	1
01X6B	RickBe	0	0	0	0	1
01X6B	RickFe	0	0	0	0	1
01X6B	RickOs	0	0	0	0	1
01X6B	RickPr	0	0	0	0	1
01X6B	RickRi	0	0	0	0	1
01X6B	TARANE	0	0	0	0	1
01X6B	TOBGRS	0	0	0	0	1
01X6B	UBA2645	0	0	0	0	1
01X6B	UBA6149	0	0	0	0	1
01X6B	UBA6178	0	0	0	0	1
01X6B	UBA6187	0	0	0	0	1
01X6B	UBA6189	0	0	0	0	1
01X6B	WolBru	0	0	1	0	1
01X6B	WolCul	0	0	0	0	1
01X6B	WolDro	0	0	0	0	1
01X6B	WolOnc	0	1	1	0	1
01X6B	ZymMob	0	0	0	0	0
01X6B	bin125	0	0	0	0	1
01X6B	bin671	0	0	0	0	1
01X6B	bin673	0	1	0	0	1
01X6B	endAca	0	0	0	0	1
01X6B	endPer	0	0	0	0	1
01X6B	53	0	1	0	0	1
01X6B	54	0	0	0	0	1
01X6B	55	0	0	0	0	1
01X6B	56	0	0	0	0	1
01X6B	57	0	0	0	0	1
01X6B	58	0	0	0	0	1
01X6B	59	0	0	0	0	1
01X6B	60	0	0	0	0	1
01X6B	61	0	0	0	0	1
01X6B	62	0	0	0	0	1
01X6B	63	0	0	0	0	1
01X6B	64	0	0	0	0	1
01X6B	65	0	0	0	0	1
01X6B	66	0	0	0	0	1
01X6B	67	0	1	0	0	1
01X6B	68	0	0	0	0	1
01X6B	69	0	0	0	0	1
01X6B	70	0	1	0	0	1
01X6B	71	0	0	0	0	1
01X6B	72	0	0	0	0	1
01X6B	73	0	0	0	0	1
01X6B	74	0	1	1	0	1
01X6B	75	0	0	1	0	1
01X6B	76	0	0	0	0	1
01X6B	77	0	1	0	0	1
01X6B	78	0	1	0	0	1
01X6B	79	0	0	0	0	1
01X6B	80	0	0	0	0	1
01X6B	81	0	1	0	0	1
01X6B	82	0	0	0	0	1
01X6B	83	0	0	0	0	1
01X6B	84	0	0	0	0	1
01X6B	85	0	0	0	0	1
01X6B	86	0	1	1	0	1
01X6B	87	0	0	0	0	1
01X6B	88	0	1	0	0	1
01X6B	89	0	0	0	0	1
01X6B	90	0	0	0	0	1
01X6B	91	0	0	0	0	1
01X6B	92	0	0	0	0	1
01X6B	93	0	0	0	0	1
01X6B	94	0	0	0	0	1
01X6B	95	0	0	0	0	1
01X6B	96	0	0	0	0	1
01X6B	97	0	0	0	0	1
01X6B	98	0	0	0	1	1
01X6B	99	0	0	0	0	1
01X6B	100	0	1	0	0	1
01X6B	LhRCA	0	0	0	0	1
01X6B	102	0	1	0	0	1
01X6B	LRCA	0	0	0	0	0
01X6B	root	0	0	0	0	0
01VC1	RhoRub	0	0	0	0	1
02BHS	AciCry	0	0	0	0	0
02BHS	Alpha10	0	0	0	0	0
02BHS	Alpha11	0	0	0	0	0
02BHS	Alpha12	0	0	0	0	0
02BHS	Alpha32	0	0	0	0	0
02BHS	Alpha35	0	0	0	0	0
02BHS	Alpha96	0	0	0	0	0
02BHS	AnaCen	0	0	0	0	0
02BHS	AnaMar	0	0	0	0	0
02BHS	AnaPha	0	0	0	0	0
02BHS	ArcLac	0	0	0	0	0
02BHS	AzoBra	0	0	0	0	0
02BHS	BfRick	0	0	0	0	0
02BHS	CauCre	0	0	0	0	0
02BHS	DeiVas	0	0	0	0	0
02BHS	EhrCan	0	0	0	0	0
02BHS	EhrCha	0	0	0	0	0
02BHS	EhrRum	0	0	0	0	0
02BHS	JidAca	0	0	0	0	0
02BHS	MidMit	0	0	0	0	0
02BHS	NeoHel	0	0	0	0	0
02BHS	NeoLot	0	0	0	0	0
02BHS	NeoRis	0	0	0	0	0
02BHS	NeoSen	0	0	0	0	0
02BHS	OriTsu	2	0	0	1	3
02BHS	PhyTra	0	0	0	0	0
02BHS	PunMar	0	0	0	0	0
02BHS	RhiEtl	0	0	0	0	0
02BHS	RhoRub	0	0	0	0	0
02BHS	RhoSph	0	0	0	0	0
02BHS	RickAc	0	0	0	0	0
02BHS	RickBe	0	0	0	0	0
02BHS	RickFe	0	1	0	0	1
02BHS	RickOs	0	0	0	0	0
02BHS	RickPr	0	0	0	0	0
02BHS	RickRi	0	0	0	0	0
02BHS	TARANE	0	0	0	0	0
02BHS	TOBGRS	0	0	0	0	0
02BHS	UBA2645	0	0	0	0	0
02BHS	UBA6149	0	0	0	0	0
02BHS	UBA6178	0	0	0	0	0
02BHS	UBA6187	0	0	0	0	0
02BHS	UBA6189	0	0	0	0	0
02BHS	WolBru	0	0	0	0	0
02BHS	WolCul	0	0	0	0	0
02BHS	WolDro	0	0	0	0	0
02BHS	WolOnc	0	0	0	0	0
02BHS	ZymMob	0	0	0	0	0
02BHS	bin125	0	0	0	0	0
02BHS	bin671	0	0	0	0	0
02BHS	bin673	0	0	0	0	0
02BHS	endAca	0	0	0	0	0
02BHS	endPer	0	0	0	0	0
02BHS	53	0	0	0	0	0
02BHS	54	0	0	0	0	0
02BHS	55	0	0	0	0	0
02BHS	56	0	0	0	0	0
02BHS	57	0	0	0	0	0
02BHS	58	0	0	0	0	0
02BHS	59	0	0	0	0	0
02BHS	60	0	0	0	0	0
02BHS	61	0	0	0	0	0
02BHS	62	0	0	0	0	0
02BHS	63	0	0	0	0	0
02BHS	64	0	0	0	0	0
02BHS	65	0	0	0	0	0
02BHS	66	0	0	0	0	0
02BHS	67	0	0	0	0	0
02BHS	68	0	0	0	0	0
02BHS	69	0	0	0	0	0
02BHS	70	0	0	0	0	0
02BHS	71	0	0	0	0	0
02BHS	72	0	0	0	0	0
02BHS	73	0	0	0	0	0
02BHS	74	0	0	0	0	0
02BHS	75	0	0	0	0	0
02BHS	76	0	0	0	0	0
02BHS	77	0	0	0	0	0
02BHS	78	0	0	0	0	0
02BHS	79	0	0	0	0	0
02BHS	80	0	0	0	0	0
02BHS	81	0	0	0	0	0
02BHS	82	0	0	0	0	0
02BHS	83	0	0	0	0	0
02BHS	84	0	0	0	0	0
02BHS	85	0	0	0	0	0
02BHS	86	0	0	0	0	0
02BHS	87	0	0	0	0	0
02BHS	88	0	0	0	0	0
02BHS	89	0	0	0	0	0
02BHS	90	0	0	0	0	0
02BHS	91	0	0	0	0	0
02BHS	92	0	0	0	0	0
02BHS	93	0	0	0	0	0
02BHS	94	0	0	0	0	0
02BHS	95	0	0	0	0	0
02BHS	96	0	0	0	0	0
02BHS	97	0	0	0	0	0
02BHS	98	0	0	0	0	0
02BHS	99	0	0	0	0	0
02BHS	100	0	0	0	0	0
02BHS	LhRCA	0	0	0	0	0
02BHS	102	0	0	0	0	0
02BHS	LRCA	0	0	0	0	0
02BHS	root	0	0	0	0	0
silix_013375	RhoRub	0	0	0	0	1
silix_002257	Alpha11	0	0	0	0	1
0261Y	RhoSph	0	0	0	0	1
silix_003338	Alpha96	0	0	0	0	1
silix_006879	bin125	0	0	0	0	1
01XX4	Alpha10	0	0	0	0	1
silix_007216	bin671	0	0	0	0	1
028PX	UBA6187	0	0	0	0	1
02C4J	AciCry	0	0	0	0	0
02C4J	Alpha10	0	0	0	0	0
02C4J	Alpha11	0	0	0	0	0
02C4J	Alpha12	0	0	0	0	0
02C4J	Alpha32	0	0	0	0	0
02C4J	Alpha35	0	0	0	0	0
02C4J	Alpha96	0	0	0	0	0
02C4J	AnaCen	0	0	0	0	0
02C4J	AnaMar	0	0	0	0	0
02C4J	AnaPha	0	0	0	0	0
02C4J	ArcLac	0	0	1	0	0
02C4J	AzoBra	0	0	0	0	0
02C4J	BfRick	0	0	0	0	0
02C4J	CauCre	0	0	0	0	0
02C4J	DeiVas	0	0	0	0	0
02C4J	EhrCan	0	0	0	0	0
02C4J	EhrCha	0	0	0	0	0
02C4J	EhrRum	0	0	0	0	0
02C4J	JidAca	0	0	0	0	0
02C4J	MidMit	0	0	0	0	0
02C4J	NeoHel	0	0	0	0	0
02C4J	NeoLot	0	0	0	0	0
02C4J	NeoRis	0	0	0	0	0
02C4J	NeoSen	0	0	0	0	0
02C4J	OriTsu	0	0	0	0	0
02C4J	PhyTra	0	0	0	0	0
02C4J	PunMar	0	0	0	0	0
02C4J	RhiEtl	0	0	0	0	0
02C4J	RhoRub	0	0	0	0	0
02C4J	RhoSph	0	0	0	0	0
02C4J	RickAc	0	1	0	0	1
02C4J	RickBe	0	0	0	0	0
02C4J	RickFe	0	1	0	0	1
02C4J	RickOs	0	0	0	0	0
02C4J	RickPr	0	0	0	0	0
02C4J	RickRi	0	0	1	0	0
02C4J	TARANE	0	0	0	0	0
02C4J	TOBGRS	0	0	0	0	0
02C4J	UBA2645	0	0	0	0	0
02C4J	UBA6149	0	0	0	0	0
02C4J	UBA6178	0	0	0	0	0
02C4J	UBA6187	0	1	0	0	1
02C4J	UBA6189	0	0	0	0	0
02C4J	WolBru	0	0	0	0	0
02C4J	WolCul	0	1	0	0	1
02C4J	WolDro	0	0	1	0	0
02C4J	WolOnc	0	0	0	0	0
02C4J	ZymMob	0	0	0	0	0
02C4J	bin125	0	0	0	0	0
02C4J	bin671	0	0	0	0	0
02C4J	bin673	0	0	0	0	0
02C4J	endAca	0	0	0	0	0
02C4J	endPer	0	1	0	0	1
02C4J	53	0	0	0	0	0
02C4J	54	0	0	0	0	0
02C4J	55	0	0	0	0	0
02C4J	56	0	0	0	0	0
02C4J	57	0	0	0	0	0
02C4J	58	0	0	0	0	1
02C4J	59	0	0	0	0	0
02C4J	60	0	0	0	0	0
02C4J	61	0	0	0	0	0
02C4J	62	0	0	0	0	0
02C4J	63	0	0	1	0	0
02C4J	64	0	0	0	0	0
02C4J	65	0	0	0	0	0
02C4J	66	0	0	0	0	0
02C4J	67	0	0	0	0	0
02C4J	68	0	0	0	0	1
02C4J	69	0	0	0	0	0
02C4J	70	0	0	0	0	1
02C4J	71	0	0	0	0	0
02C4J	72	0	0	0	0	0
02C4J	73	0	0	0	0	1
02C4J	74	0	0	0	0	0
02C4J	75	0	0	0	0	0
02C4J	76	0	0	0	0	1
02C4J	77	0	0	0	0	0
02C4J	78	0	0	0	0	0
02C4J	79	0	0	0	0	0
02C4J	80	0	0	0	0	0
02C4J	81	0	0	0	0	0
02C4J	82	0	0	0	0	0
02C4J	83	0	0	0	0	0
02C4J	84	0	0	0	0	0
02C4J	85	0	0	0	0	0
02C4J	86	0	0	0	0	0
02C4J	87	0	0	0	0	0
02C4J	88	0	0	0	0	0
02C4J	89	0	0	0	0	0
02C4J	90	0	0	0	0	0
02C4J	91	0	0	0	0	0
02C4J	92	0	0	0	0	0
02C4J	93	0	0	0	0	0
02C4J	94	0	0	0	0	0
02C4J	95	0	0	0	0	0
02C4J	96	0	0	0	0	0
02C4J	97	0	0	0	0	0
02C4J	98	0	0	0	0	0
02C4J	99	0	0	0	0	0
02C4J	100	0	0	0	0	1
02C4J	LhRCA	0	0	0	0	0
02C4J	102	0	0	0	0	0
02C4J	LRCA	0	0	0	0	0
02C4J	root	0	0	0	0	0
silix_019389	WolCul	0	0	0	0	1
silix_000429	AciCry	0	0	0	0	0
silix_000429	Alpha10	0	0	0	0	0
silix_000429	Alpha11	0	0	0	0	0
silix_000429	Alpha12	0	0	0	0	0
silix_000429	Alpha32	0	0	0	0	0
silix_000429	Alpha35	0	0	0	0	0
silix_000429	Alpha96	0	0	0	0	0
silix_000429	AnaCen	0	0	0	0	0
silix_000429	AnaMar	0	0	0	0	0
silix_000429	AnaPha	0	0	0	0	0
silix_000429	ArcLac	0	0	0	0	0
silix_000429	AzoBra	0	0	0	0	0
silix_000429	BfRick	0	0	0	0	0
silix_000429	CauCre	0	0	0	0	0
silix_000429	DeiVas	0	0	0	0	0
silix_000429	EhrCan	0	0	0	0	0
silix_000429	EhrCha	0	0	0	0	0
silix_000429	EhrRum	0	0	0	0	0
silix_000429	JidAca	0	0	0	0	1
silix_000429	MidMit	0	0	0	0	0
silix_000429	NeoHel	0	0	0	0	0
silix_000429	NeoLot	0	0	0	0	0
silix_000429	NeoRis	0	0	0	0	0
silix_000429	NeoSen	0	0	0	0	0
silix_000429	OriTsu	0	0	0	0	0
silix_000429	PhyTra	0	0	0	0	0
silix_000429	PunMar	0	0	0	0	0
silix_000429	RhiEtl	0	0	0	0	0
silix_000429	RhoRub	0	0	0	0	0
silix_000429	RhoSph	0	0	0	0	0
silix_000429	RickAc	0	0	0	0	0
silix_000429	RickBe	0	0	0	0	0
silix_000429	RickFe	0	0	0	0	0
silix_000429	RickOs	0	0	0	0	0
silix_000429	RickPr	0	0	0	0	0
silix_000429	RickRi	0	0	0	0	0
silix_000429	TARANE	0	0	0	0	0
silix_000429	TOBGRS	0	0	0	0	0
silix_000429	UBA2645	0	0	0	0	0
silix_000429	UBA6149	0	0	0	0	0
silix_000429	UBA6178	0	0	0	0	0
silix_000429	UBA6187	0	0	0	0	0
silix_000429	UBA6189	0	0	0	0	0
silix_000429	WolBru	0	0	0	0	0
[truncated: 940,074 more rows]
